# Supplementary material for: Plasma-Activated Saline Promotes Antibiotic Treatment of Systemic Methicillin-Resistant Staphylococcus aureus Infection
Source: Antibiotics (Basel). 2021 Aug 22;10(8):1018. doi: 10.3390/antibiotics10081018 (PMC8388904; doi:10.3390/antibiotics10081018)
Supplement: Supplementary file 1 [file antibiotics-10-01018-s001.zip]

Archive with 1 entries (1 files):
- antibiotics-1316202-supplementary.pdf
